# Supplementary material for: Neurorehabilitation-Based Movement Representation Techniques in the Management of Craniocervical and Orofacial Pain: A Systematic Review of Randomized Controlled Trials
Source: Life (Basel). 2026 Jan 15;16(1):145. doi: 10.3390/life16010145 (PMC12842662; doi:10.3390/life16010145)
Supplement: Supplementary file 1 [file life-16-00145-s001.zip]

Archive with 1 entries (1 files):
- life-4039458-supplementary.pdf
